# Supplementary material for: Growth of water hyacinth biomass and its impact on the floristic composition of aquatic plants in a wetland ecosystem of the Brahmaputra floodplain of Assam, India
Source: PeerJ. 2023 Feb 3;11:e14811. doi: 10.7717/peerj.14811 (PMC9901310; doi:10.7717/peerj.14811)
Supplement: Supplemental Information 1 [file peerj-11-14811-s001.xlsx]

## Sheet: Sheet1
		This raw data is associated with Table 1, Table 3, and Fig. 4
		Semivarigram parameter (Table 1) and Accuracy measuremnt (Table 3) has been done using kriging interpolation method of ArcGIS from this attribute table
		This table show the month wise biomass (in kg) of respective sampling points
		Sampling point	January	February	March	April	May	June	July	August	Sept	October	Nov	Dec
		1	22.53	12.84	8.86	11.5	15.6	25.01	39.71	56.61	71.5	63.31	44.2	28.1
		2	20.84	11.28	7.34	8.05	12.35	20.6	37.84	55.08	63.15	52.67	35.6	24.93
		3	0	0	0	0	0	0	1.55	8.51	11.49	9.94	7.9	4.68
		4	0	0	0	0	0	0	0	0	0	0	0	0
		5	13	8.05	4.92	6.17	9.62	17.2	31.07	41.66	53.65	50.5	35.06	19.53
		6	10.12	5.99	0	2.96	7.89	15.1	29.71	38.37	52.92	42.65	27.31	16.62
		7	0	0	0	0	0	0	0	0	0	0	0	0
		8	0	0	0	0	0	0	0	0	0	0	0	0
		9	0	0	0	0	0	0	0	0	0	0	0	0
		10	19	10.88	8.06	11.72	13.66	24.75	42.96	61.05	77.37	63.55	44.65	26.07
		11	16.41	9.96	6.64	9.36	12.37	21.82	34.04	51.2	65.5	44.91	34.42	23.12
		12	15.45	13.54	7.42	8.62	11.05	16.93	34.02	47.28	62.7	51.15	40.33	27.24
		13	14.01	8.91	4.51	5.98	8.42	16.35	27.28	40.45	53.01	41.13	29.61	18.1
		14	17	13.67	8.38	8.76	10.37	15.69	26.52	40	62.16	53.95	39.65	24.22
		15	14.55	8.19	5.57	9.11	14.93	20.55	34.99	50.34	49.45	42.55	30.67	19.34
		16	10.68	6.6	5.24	5.6	7.1	11.7	22.19	34.6	52.62	39.69	29.35	19.46
		17	10.66	7.41	5.28	7.24	10.62	15.9	29.68	39.41	54.65	40.85	29.58	16.95
		18	14.24	8.7	6.82	9.37	13.41	17.53	28.95	43.51	56.03	42.93	27.4	18.21
		19	10.26	6.77	4.61	6.5	10.25	15.03	23.98	39.95	48.75	42.06	28.9	16.96
		20	12.8	8.71	6.03	6.5	7.9	10.71	21.77	35	48.78	41.28	29.95	18.27
		21	11.56	7.39	6.42	3.75	5.17	7.46	15.25	26.97	40.01	31.9	20.46	13.74
		22	13.38	9.42	6.25	8.74	11.23	17.41	24.98	36.94	48.37	38.78	25.04	15.06
		23	16.03	11.03	5.15	7.9	12.07	19.84	28.94	48.38	58.31	46.49	29.61	20.61
		24	13.74	9.37	4.6	5.88	8.6	14.09	19.12	33.67	46.51	37.02	27.46	17.5
		25	10.61	6.34	3.9	4.84	6.46	12.36	19.95	38.65	42.42	34.88	22.97	14.25
		26	14.9	9.13	5.07	7.13	11	17.11	27.37	51.19	65.8	50.4	33.32	21.48
		27	12.95	7.12	3.22	4.98	6.57	10.26	17.91	35.92	53.08	38.21	29.04	16.76
		28	15.28	8.9	6.47	9.16	16.48	22.46	30.82	47.58	56.28	35.28	24.57	18.09
		29	13.65	7.86	5.91	7.31	11.7	19.34	24.55	36.5	45.5	35.68	23.5	14.6
		30	12.32	6.65	5.1	5.52	8.3	11.53	20.09	38.45	52.9	37.9	29.77	16.4
		31	10.96	5.8	3.08	5.36	7.45	9.36	21.09	37.15	51.27	36.54	28.6	15.72
		32	11.76	6.55	4.48	5.95	7.83	11.81	19.34	36.83	50.75	35.46	24	13.22
		33	9.55	5.95	5	6.16	9.18	14.31	20.94	38.4	56.55	42.8	23.4	12.9
		34	6.8	0	0	1.44	4.15	6.31	12.64	26.16	38.63	27.7	15.08	7.25
		35	0	0	0	0	0	0	0	0	0	0	0	0
		36	15.34	10.12	6.96	8.4	12.82	19.34	37.58	60.66	71.12	58.37	37.24	23.16
		37	11.82	8.06	4.6	4.56	6.84	11.4	27	44.48	69	54.72	30.86	20.02
		38	9.37	5.28	3.57	4.68	7.31	13.56	28.51	50.85	62.46	48.65	29.72	17.1
		39	9.66	6.1	3.89	4.67	5.94	10.2	21.85	38.84	50.23	46.76	28.48	17.7
		40	0	0	0	0	0	0	0	0	0	0	0	0
		41	0	0	0	0	0	0	0	0	0	0	0	0
		42	7.82	5.16	3.61	4.35	6.93	12.67	24.68	37.22	50.8	41.18	24.57	13.26
		43	0	0	0	0	0	0	0	0	0	0	0	0
		44	9.82	5.98	4.43	6.17	7.14	11.62	23.9	38.05	48.86	41.04	24.01	13.76
		45	0	0	0	0	0	0	0	0	0	0	0	0
		46	0	0	0	0	0	0	0	0	0	0	0	0
		47	11.69	6.93	0	1.4	4.38	7.56	15.31	23.07	33.7	26.35	20.5	9.77
		48	0	0	0	0	0	0	0	0	0	0	0	0
		49	12.26	7.4	5.01	6	8.05	12.17	24.94	39.65	49.71	40	23.98	12.26
		50	0	0	0	0	0	0	0	0	0	0	0	0
		51	3.05	0	0	0	3.92	5.25	11.92	21.73	34.72	26.71	18.2	7.2
		52	3.26	0	0	1.75	3.81	4.95	10.26	23.37	32.34	24.46	15.27	7.6
		53	9.05	4.77	3.21	5.32	8.71	12.66	26.49	43	52.15	42.22	32.1	17.43
		54	0	0	0	3.67	8.37	14.11	26.18	38.4	47.8	36.31	28.7	15.26
		55	0	0	0	2.6	6.93	11.07	20.58	42.52	50.75	37.83	19.83	9.38
