# Supplementary material for: Growth of water hyacinth biomass and its impact on the floristic composition of aquatic plants in a wetland ecosystem of the Brahmaputra floodplain of Assam, India
Source: PeerJ. 2023 Feb 3;11:e14811. doi: 10.7717/peerj.14811 (PMC9901310; doi:10.7717/peerj.14811)
Supplement: Supplemental Information 2 [file peerj-11-14811-s002.xlsx]

## Sheet: Sheet1
	This Raw data is associated with Figure 5, Figure 6, and Table 2
	These are the Month wise Average Bioamss (in kg) which were collected from field survey. The predicted biomass (Table 2 in Paper) has been computed from this fied biomass data through kriging interpolation.
	S.P. No	January					February					March					April					May					June					July					Augusta					September					October
		TI	AFW (in gm)	TB	Biomass in Kg		TI	AFW	TB	Biomass in kg		TI	AFW	TB	Biomass in kg		TI	AFW	TB	Biomass in kg		TI	AFW	TB	Biomass in Kg		TI	AFW	TB	Biomass in kg		TI	AFW	TB	Biomass in Kg		TI	AFW	TB	Biomass in kg		TI	AFW	TB	Biomass in Kg		TI	AFW	TB
	1	38	593	22534	22.534		26	494	12844	12.844		22	403	8866	8.866		27	426	11502	11.502		30	520	15600	15.6		37	676	25012	25.012		47	845	39715	39.715		56	1011	56616	56.616		61	1172	71492	71.492		59	1073	63307
	2	34	613	20842	20.842		24	470	11280	11.28		18	408	7344	7.344		22	366	8052	8.052		26	475	12350	12.35		33	624	20592	20.592		44	860	37840	37.84		51	1080	55080	55.08		57	1108	63156	63.156		52	1013	52676
	3			0	0				0	0				0	0				0	0				0	0				0	0		8	194	1552	1.552		16	532	8512	8.512		15	766	11490	11.49		15	663	9945
	4			0	0				0	0				0	0				0	0				0	0				0	0				0	0				0	0				0	0				0
	5	29	448	12992	12.992		22	366	8052	8.052		15	328	4920	4.92		19	325	6175	6.175		24	401	9624	9.624		30	573	17190	17.19		41	758	31078	31.078		48	868	41664	41.664		51	1052	53652	53.652		50	1010	50500
	6	27	375	10125	10.125		19	315	5985	5.985				0	0		8	370	2960	2.96		19	415	7885	7.885		26	581	15106	15.106		38	782	29716	29.716		44	872	38368	38.368		49	1080	52920	52.92		43	992	42656
	7			0	0				0	0				0	0				0	0				0	0				0	0				0	0				0	0				0	0				0
	8			0	0				0	0				0	0				0	0				0	0				0	0				0	0				0	0				0	0				0
	9			0	0				0	0				0	0				0	0				0	0				0	0				0	0				0	0				0	0				0
	10	35	543	19005	19.005		25	435	10875	10.875		18	448	8064	8.064		26	451	11726	11.726		29	471	13659	13.659		37	669	24753	24.753		48	895	42960	42.96		57	1071	61047	61.047		62	1248	77376	77.376		57	1115	63555
	11	32	513	16416	16.416		24	415	9960	9.96		18	369	6642	6.642		21	446	9366	9.366		25	495	12375	12.375		32	682	21824	21.824		46	740	34040	34.04		55	931	51205	51.205		59	1110	65490	65.49		48	935.7	44913.6
	12	32	483	15456	15.456		29	467	13543	13.543		20	371	7420	7.42		23	375	8625	8.625		26	425	11050	11.05		33	513	16929	16.929		47	724	34028	34.028		49	965	47285	47.285		53	1183	62699	62.699		50	1023	51150
	13	31	452	14012	14.012		26	343	8918	8.918		16	282	4512	4.512		19	315	5985	5.985		19	443	8417	8.417		28	584	16352	16.352		39	725	28275	28.275		45	899	40455	40.455		49	1082	53018	53.018		50	822.7	41135
	14	34	500	17000	17		29	472	13688	13.688		22	381	8382	8.382		24	365	8760	8.76		25	415	10375	10.375		29	541	15689	15.689		38	698	26524	26.524		45	889	40005	40.005		56	1110	62160	62.16		53	1018	53954
	15	30	485	14550	14.55		23	356	8188	8.188		16	348	5568	5.568		22	414	9108	9.108		29	515	14935	14.935		38	541	20558	20.558		51	686	34986	34.986		56	899	50344	50.344		46	1075	49450	49.45		44	967	42548
	16	30	356	10680	10.68		24	275	6600	6.6		18	291	5238	5.238		19	295	5605	5.605		20	355	7100	7.1		25	468	11700	11.7		35	634	22190	22.19		41	844	34604	34.604		49	1074	52626	52.626		44	902	39688
	17	32	333	10656	10.656		26	285	7410	7.41		19	278	5282	5.282		23	315	7245	7.245		25	425	10625	10.625		31	513	15903	15.903		41	724	29684	29.684		48	821	39408	39.408		54	1012	54648	54.648		48	851	40848
	18	32	445	14240	14.24		25	347.6	8690	8.69		19	359	6821	6.821		22	426	9372	9.372		26	516	13416	13.416		35	501	17535	17.535		47	616	28952	28.952		53	821	43513	43.513		57	983	56031	56.031		53	810	42930
	19	31	331	10261	10.261		24	282	6768	6.768		17	271	4607	4.607		19	342	6498	6.498		22	466	10252	10.252		26	578	15028	15.028		36	666	23976	23.976		44	908	39952	39.952		49	995	48755	48.755		47	895	42065
	20	26	492	12792	12.792		21	415	8715	8.715		16	377	6032	6.032		20	325	6500	6.5		22	359	7898	7.898		26	412	10712	10.712		35	622	21770	21.77		40	875	35000	35		47	1038	48786	48.786		42	983	41286
	21	28	413	11564	11.564		22	336	7392	7.392		15	428	6420	6.42		12	313	3756	3.756		15	345	5175	5.175		19	393	7467	7.467		27	565	15255	15.255		34	793	26962	26.962		41	976	40016	40.016		37	862	31894
	22	30	446	13380	13.38		25	377	9425	9.425		17	368	6256	6.256		20	437	8740	8.74		21	535	11235	11.235		28	622	17416	17.416		37	675	24975	24.975		41	901	36941	36.941		45	1075	48375	48.375		43	902	38786
	23	35	458	16030	16.03		28	394	11032	11.032		18	286	5148	5.148		21	376	7896	7.896		23	525	12075	12.075		31	640	19840	19.84		41	706	28946	28.946		48	1008	48384	48.384		57	1023	58311	58.311		53	877	46481
	24	30	458	13740	13.74		22	426	9372	9.372		14	328	4592	4.592		17	346	5882	5.882		19	453	8607	8.607		26	542	14092	14.092		31	617	19127	19.127		38	886	33668	33.668		44	1057	46508	46.508		41	903	37023
	25	27	393	10611	10.611		20	317	6340	6.34		12	325	3900	3.9		15	323	4845	4.845		16	404	6464	6.464		22	562	12364	12.364		30	665	19950	19.95		39	991	38649	38.649		42	1010	42420	42.42		40	872	34880
	26	36	414	14904	14.904		28	326	9128	9.128		18	282	5076	5.076		23	310	7130	7.13		28	393	11004	11.004		35	489	17115	17.115		46	595	27370	27.37		57	898	51186	51.186		64	1028	65792	65.792		56	900	50400
	27	34	381	12954	12.954		26	274	7124	7.124		13	248	3224	3.224		18	277	4986	4.986		19	346	6574	6.574		27	380	10260	10.26		37	484	17908	17.908		46	781	35926	35.926		54	983	53082	53.082		47	813	38211
	28	31	493	15283	15.283		24	371	8904	8.904		17	381	6477	6.477		20	458	9160	9.16		26	634	16484	16.484		32	702	22464	22.464		42	734	30828	30.828		51	933	47583	47.583		56	1005	56280	56.28		49	720	35280
	29	30	454.9	13647	13.647		23	342	7866	7.866		17	348	5916	5.916		19	385	7315	7.315		22	532	11704	11.704		29	667	19343	19.343		38	646	24548	24.548		45	811	36495	36.495		47	968	45496	45.496		44	811	35684
	30	29	425	12325	12.325		21	317	6657	6.657		15	340	5100	5.1		17	325	5525	5.525		20	415	8300	8.3		24	480.5	11532	11.532		34	591	20094	20.094		44	874	38456	38.456		50	1058	52900	52.9		46	824	37904
	31	27	406	10962	10.962		19	305	5795	5.795		10	308	3080	3.08		16	335	5360	5.36		21	355	7455	7.455		26	360	9360	9.36		36	586	21096	21.096		43	864	37152	37.152		52	986	51272	51.272		45	812	36540
	32	30	392	11760	11.76		23	285	6555	6.555		15	299	4485	4.485		17	350	5950	5.95		18	435	7830	7.83		24	492	11808	11.808		34	569	19346	19.346		42	877	36834	36.834		52	976	50752	50.752		46	771	35466
	33	31	308	9548	9.548		24	248	5952	5.952		18	278	5004	5.004		22	280	6160	6.16		26	353	9178	9.178		34	421	14314	14.314		43	487	20941	20.941		54	711	38394	38.394		58	975	56550	56.55		56	764	42784
	34	24	283	6792	6.792				0	0				0	0		9	160	1440	1.44		15	277	4155	4.155		19	332	6308	6.308		27	468	12636	12.636		37	707	26159	26.159		44	878	38632	38.632		39	710	27690
	35			0	0				0	0				0	0				0	0				0	0				0	0				0	0				0	0				0	0				0
	36	34	451	15334	15.334		27	375	10125	10.125		20	348	6960	6.96		23	365	8395	8.395		27	475	12825	12.825		34	569	19346	19.346		46	817	37582	37.582		55	1103	60665	60.665		61	1166	71126	71.126		57	1024	58368
	37	30	394	11820	11.82		24	336	8064	8.064		16	288	4608	4.608		16	285	4560	4.56		18	380	6840	6.84		24	475	11400	11.4		34	794	26996	26.996		44	1011	44484	44.484		62	1113	69006	69.006		55	995	54725
	38	27	347	9369	9.369		22	240	5280	5.28		15	238	3570	3.57		18	260	4680	4.68		21	348	7308	7.308		30	452	13560	13.56		42	679	28518	28.518		56	908	50848	50.848		60	1041	62460	62.46		54	901	48654
	39	29	333	9657	9.657		20	305	6100	6.1		14	278	3892	3.892		17	275	4675	4.675		18	330	5940	5.94		27	378	10206	10.206		41	533	21853	21.853		49	792.6	38837.4	38.8374		52	966	50232	50.232		54	866	46764
	40			0	0				0	0				0	0				0	0				0	0				0	0				0	0				0	0				0	0				0
	41			0	0				0	0				0	0				0	0				0	0				0	0				0	0				0	0				0	0				0
	42	26	301	7826	7.826		19	272	5168	5.168		13	278	3614	3.614		15	290	4350	4.35		19	365	6935	6.935		27	469.5	12676.5	12.6765		40	617	24680	24.68		51	729.8	37219.8	37.2198		59	861	50799	50.799		53	777	41181
	43			0	0				0	0				0	0				0	0				0	0				0	0				0	0				0	0				0	0				0
	44	25	393	9825	9.825		19	315	5985	5.985		14	317	4438	4.438		19	325	6175	6.175		19	376	7144	7.144		25	465	11625	11.625		39	613	23907	23.907		50	761	38050	38.05		53	922	48866	48.866		48	855	41040
	45			0	0				0	0				0	0				0	0				0	0				0	0				0	0				0	0				0	0				0
	46			0	0				0	0				0	0				0	0				0	0				0	0				0	0				0	0				0	0				0
	47	24	487	11688	11.688		18	385	6930	6.93				0	0		9	156	1404	1.404		12	365	4380	4.38		17	445	7565	7.565		26	589	15314	15.314		32	721	23072	23.072		37	911	33707	33.707		34	775	26350
	48			0	0				0	0				0	0				0	0				0	0				0	0				0	0				0	0				0	0				0
	49	27	458	12366	12.366		20	370	7400	7.4		14	358	5012	5.012		16	375	6000	6		19	424	8056	8.056		26	468	12168	12.168		43	580	24940	24.94		50	793	39650	39.65		52	956	49712	49.712		45	889	40005
	50			0	0				0	0				0	0				0	0				0	0				0	0				0	0				0	0				0	0				0
	51	15	203	3045	3.045				0	0				0	0				0	0		16	245	3920	3.92		21	250	5250	5.25		29	411	11919	11.919		35	621	21735	21.735		40	868	34720	34.72		37	722	26714
	52	14	233	3262	3.262				0	0				0	0		9	195	1755	1.755		13	293	3809	3.809		17	291	4947	4.947		23	446	10258	10.258		29	806	23374	23.374		33	980	32340	32.34		31	789	24459
	53	24	377	9048	9.048		18	265	4770	4.77		12	268	3216	3.216		19	280	5320	5.32		24	363	8712	8.712		30	422	12660	12.66		43	616	26488	26.488		51	843	42993	42.993		59	884	52156	52.156		52	812	42224
	54			0					0	0				0	0		15	245	3675	3.675		25	335	8375	8.375		34	415	14110	14.11		44	595	26180	26.18		55	698	38390	38.39		58	824	47792	47.792		51	712	36312
	55			0					0	0				0	0		11	236	2596	2.596		22	315	6930	6.93		32	346	11072	11.072		43	479	20597	20.597		57	746	42522	42.522		58	875	50750	50.75		49	772	37828
																																													0
		1170		498301			859		302880			571		189686					255209					382975			1186		605152					1069538					1.71769e+06					2243801					1.7768e+06
				9060.02	9.06				5506.91	5.5				3448.84	3.44				4640.16	4.64				6963.18	6.96				11002.8	11				19446.1	19.44				31230.7	31.23				40796.4	40.8				32305.5
	S.P. No: Sampling point Number, TI: Total individual, AFW: Average fresh weight (in gm), TB: Total Biomass (in gm)
[truncated: 9 more columns]
