# Supplementary material for: Growth of water hyacinth biomass and its impact on the floristic composition of aquatic plants in a wetland ecosystem of the Brahmaputra floodplain of Assam, India
Source: PeerJ. 2023 Feb 3;11:e14811. doi: 10.7717/peerj.14811 (PMC9901310; doi:10.7717/peerj.14811)
Supplement: Supplemental Information 3 [file peerj-11-14811-s003.xlsx]

## Sheet: Sheet1
				This Raw data is associated with Table 5
				Raw data of Density, relative density, frequency, and relative frequency
								March							June							September							December
			Sl No	Botanical Name	Common Name	TQA	TI	Density	RD	F	RF		TQA	TI	Density	RD	F	RF		TQA	TI	Density	RD	F	RF		TQA	TI	Density	RD	F	RF
			1	Eichhornia Crassipes	Water Hyacinth	35	571	10.3818	6.81303	63.6364	7.7778		42	1186	21.5636	17.1984	76.3636	13.5049		43	2204	40.0727	32.6277	78.1818	16.996		41	1425	25.9091	20.5895	74.5455	15.2986
			2	Pistia	Water Lettuce	17	238	4.32727	2.83976	30.9091	3.77779		19	301	5.47273	4.36485	34.5455	6.10937		19	322	5.85455	4.76684	34.5455	7.50988		15	249	4.52727	3.59775	27.2727	5.59705
			3	Salvinia natans	Floating Water moss	19	358	6.50909	4.27157	34.5455	4.22223		15	300	5.45455	4.35035	27.2727	4.82319		9	190	3.45455	2.81273	16.3636	3.55731		9	200	3.63636	2.88976	16.3636	3.35823
			4	Hydrocharis morsus-ranae		27	324	5.89091	3.86589	49.0909	6.00001		13	189	3.43636	2.74072	23.6364	4.1801		11	155	2.81818	2.2946	20	4.34783		8	147	2.67273	2.12397	14.5455	2.98509
			5	Lemna perpusilla		5	270	4.90909	3.22157	9.09091	1.11111		5	267	4.85455	3.87181	9.09091	1.60773		2	131	2.38182	1.9393	3.63636	0.790514		2	143	2.6	2.06618	3.63636	0.746273
								0	0	0	0				0	0	0	0					0	0	0				0	0	0	0
			6	Nymphaea albea		9	54	0.981818	0.644315	16.3636	2		6	46	0.836364	0.667053	10.9091	1.92928		7	61	1.10909	0.903035	12.7273	2.7668		8	73	1.32727	1.05476	14.5455	2.98509
			7	Ottelia alismoides		7	63	1.14545	0.7517	12.7273	1.55556		8	61	1.10909	0.884571	14.5455	2.57237		8	59	1.07273	0.873427	14.5455	3.16206		8	80	1.45455	1.1559	14.5455	2.98509
			8	Hygroryza aristata		23	625	11.3636	7.45734	41.8182	5.11112		16	412	7.49091	5.97448	29.0909	5.14474		14	396	7.2	5.86232	25.4545	5.5336		11	321	5.83636	4.63806	20	4.1045
			9	Nelumbo Nucifera	Lotus	8	27	0.490909	0.322157	14.5455	1.77778		7	23	0.418182	0.333527	12.7273	2.25082		6	19	0.345455	0.281273	10.9091	2.37154		6	21	0.381818	0.303424	10.9091	2.23882
			10	Nymphoides indica		9	63	1.14545	0.7517	16.3636	2		7	69	1.25455	1.00058	12.7273	2.25082		7	54	0.981818	0.799408	12.7273	2.7668		6	45	0.818182	0.650195	10.9091	2.23882
			11	Nymphaeaceae	Water Lily	12	96	1.74545	1.14545	21.8182	2.66667		9	57	1.03636	0.826566	16.3636	2.89391		10	66	1.2	0.977054	18.1818	3.95257		10	73	1.32727	1.05476	18.1818	3.73136
			12	Brasenia schreberi	Water-shield	11	55	1	0.656246	20	2.44445		10	60	1.09091	0.87007	18.1818	3.21546		7	51	0.927273	0.754996	12.7273	2.7668		4	32	0.581818	0.462361	7.27273	1.49255
			13	Euryale Ferox	Prickly Water Lily	9	30	0.545455	0.357953	16.3636	2		8	24	0.436364	0.348028	14.5455	2.57237		5	22	0.4	0.325685	9.09091	1.97628		5	26	0.472727	0.375668	9.09091	1.86568
			14	Trapa Natans	Water Chestnut	25	463	8.41818	5.5244	45.4545	5.55557		17	300	5.45455	4.35035	30.9091	5.46628		13	209	3.8	3.094	23.6364	5.13834		11	201	3.65455	2.9042	20	4.1045
			15	Potamogeton natans		11	264	4.8	3.14998	20	2.44445		4	24	0.436364	0.348028	7.27273	1.28618		4	27	0.490909	0.399704	7.27273	1.58103		4	30	0.545455	0.433463	7.27273	1.49255
			16	Marsilea quadrifolia	Water Shamrock	11	605	11	7.21871	20	2.44445		8	432	7.85455	6.2645	14.5455	2.57237		6	233	4.23636	3.4493	10.9091	2.37154		5	256	4.65455	3.69889	9.09091	1.86568
								0	0	0	0					0	0	0					0	0	0				0	0	0	0
			17	Scirpoides Holoschoenus (L.)	Sojak	23	789	14.3455	9.41415	41.8182	5.11112		9	601	10.9273	8.7152	16.3636	2.89391		5	499	9.07273	7.38712	9.09091	1.97628		7	511	9.29091	7.38333	12.7273	2.61195
			18	Scirpus	Grassweed/ClubRush	15	525	9.54545	6.26417	27.2727	3.33334		8	432	7.85455	6.2645	14.5455	2.57237		6	433	7.87273	6.41007	10.9091	2.37154		8	489	8.89091	7.06545	14.5455	2.98509
			19	Cyclosorus Interruptus	Hottentott Fern	20	342	6.21818	4.08066	36.3636	4.44445		11	311	5.65455	4.50986	20	3.53701		3	45	0.818182	0.666173	5.45455	1.18577		7	298	5.41818	4.30574	12.7273	2.61195
			20	Pontederia Cordata	Pickerelweed	13	91	1.65455	1.08579	23.6364	2.8889		5	31	0.563636	0.449536	9.09091	1.60773		5	49	0.890909	0.725389	9.09091	1.97628		6	66	1.2	0.953619	10.9091	2.23882
			21	Ludwigia Octovavis	Primrose willow	11	99	1.8	1.18124	20	2.44445		9	78	1.41818	1.13109	16.3636	2.89391		6	66	1.2	0.977054	10.9091	2.37154		5	57	1.03636	0.82358	9.09091	1.86568
			22	Hymenachne Assamica	Marsh grasses	17	459	8.34545	5.47667	30.9091	3.77779					0	0	0					0	0	0		4	167	3.03636	2.41295	7.27273	1.49255
			23	Phragmites Karka	Tall Reed	4	48	0.872727	0.572724	7.27273	0.888891		4	57	1.03636	0.826566	7.27273	1.28618		4	61	1.10909	0.903035	7.27273	1.58103		4	55	1	0.794683	7.27273	1.49255
			24	Polygonum Glabram	Common Marsh	23	253	4.6	3.01873	41.8182	5.11112		8	170	3.09091	2.4652	14.5455	2.57237					0	0	0		3	23	0.418182	0.332322	5.45455	1.11941
			25	Ipomoea Aquatica	Morning Glory	5	50	0.909091	0.596588	9.09091	1.11111		6	66	1.2	0.957077	10.9091	1.92928		4	41	0.745455	0.606958	7.27273	1.58103		4	45	0.818182	0.650195	7.27273	1.49255
			26	Alternanthera Philoxeroides	Alligator Weed	6	114	2.07273	1.36022	10.9091	1.33334		5	109	1.98182	1.58063	9.09091	1.60773		3	77	1.4	1.1399	5.45455	1.18577		4	82	1.49091	1.1848	7.27273	1.49255
			27	Ludwigia Peploides	Floating Primrose-Willow	11	132	2.4	1.57499	20	2.44445		11	145	2.63636	2.10267	20	3.53701		7	112	2.03636	1.65803	12.7273	2.7668		8	135	2.45455	1.95059	14.5455	2.98509
			28	Leersia oryzoides	Rice Cutgrass	7	154	2.8	1.83749	12.7273	1.55556		4	149	2.70909	2.16067	7.27273	1.28618		2	123	2.23636	1.82087	3.63636	0.790514		5	266	4.83636	3.84338	9.09091	1.86568
			29	Actinoscirpus grossus		7	245	4.45455	2.92328	12.7273	1.55556		5	179	3.25455	2.59571	9.09091	1.60773		4	188	3.41818	2.78312	7.27273	1.58103		4	193	3.50909	2.78861	7.27273	1.49255
			30	Alpinia nigra		3	27	0.490909	0.322157	5.45455	0.666668		3	33	0.6	0.478538	5.45455	0.964638		3	31	0.563636	0.458919	5.45455	1.18577		3	28	0.509091	0.404566	5.45455	1.11941
			31	Bacopa monnieri		4	88	1.6	1.04999	7.27273	0.888891		1	19	0.345455	0.275522	1.81818	0.321546		1	18	0.327273	0.266469	1.81818	0.395257		3	39	0.709091	0.563502	5.45455	1.11941
			32	Cyperus digitatus		2	196	3.56364	2.33862	3.63636	0.444445		3	241	4.38182	3.49478	5.45455	0.964638		2	211	3.83636	3.12361	3.63636	0.790514		5	358	6.50909	5.17266	9.09091	1.86568
			33	Eleocharis acutangula		3	243	4.41818	2.89942	5.45455	0.666668		2	190	3.45455	2.75522	3.63636	0.643092		2	201	3.65455	2.97557	3.63636	0.790514		4	261	4.74545	3.77113	7.27273	1.49255
			34	Eleocharis dulci		4	36	0.654545	0.429543	7.27273	0.888891					0	0	0					0	0	0		2	26	0.472727	0.375668	3.63636	0.746273
			35	Enydra fluctuans		2	30	0.545455	0.357953	3.63636	0.444445					0	0	0					0	0	0		1	12	0.218182	0.173385	1.81818	0.373136
			36	Fuirena ciliaris		1	9	0.163636	0.107386	1.81818	0.222223					0	0	0					0	0	0		2	36	0.654545	0.520156	3.63636	0.746273
			37	Hydrilla verticillata		9	153	2.78182	1.82556	16.3636	2		6	122	2.21818	1.76914	10.9091	1.92928		5	101	1.83636	1.49519	9.09091	1.97628		6	153	2.78182	2.21066	10.9091	2.23882
			38	Ipomoea carnea		8	72	1.30909	0.859086	14.5455	1.77778		5	66	1.2	0.957077	9.09091	1.60773		5	73	1.32727	1.08068	9.09091	1.97628		3	68	1.23636	0.982517	5.45455	1.11941
			39	Monochoria hastata		9	63	1.14545	0.7517	16.3636	2		7	89	1.61818	1.2906	12.7273	2.25082		9	132	2.4	1.95411	16.3636	3.55731		9	128	2.32727	1.84944	16.3636	3.35823
			40	Myriophyllum indicum		3	39	0.709091	0.465338	5.45455	0.666668		2	23	0.418182	0.333527	3.63636	0.643092		2	39	0.709091	0.57735	3.63636	0.790514		3	40	0.727273	0.577951	5.45455	1.11941
			41	Sagittaria sagittifolia		2	18	0.327273	0.214772	3.63636	0.444445		3	34	0.618182	0.493039	5.45455	0.964638		4	56	1.01818	0.829016	7.27273	1.58103		5	63	1.14545	0.910273	9.09091	1.86568
						450	8381	152.382	100	818.182	100			6896	125.382	100	565.455	100.001			6755		100	460	100			6921		100	487.273
				TQA: Total quadrat where the particular species occur, TI: Total number of Individual, RD: Relative density, F: Frequency, RF: Relative Frequency
