# Supplementary material for: Growth of water hyacinth biomass and its impact on the floristic composition of aquatic plants in a wetland ecosystem of the Brahmaputra floodplain of Assam, India
Source: PeerJ. 2023 Feb 3;11:e14811. doi: 10.7717/peerj.14811 (PMC9901310; doi:10.7717/peerj.14811)
Supplement: Supplemental Information 4 [file peerj-11-14811-s004.xlsx]

## Sheet: Sheet1
				This Raw data Associated with Table 6 and Fig. 7
			Sl No	Botanical Name	TQA	TI		TQA	TI		TQA	TI		TQA	TI
			1	Eichhornia Crassipes	35	571		42	1186		43	2204		41	1425
			2	Pistia	17	238		19	301		19	322		15	249
			3	Salvinia natans	19	358		15	300		9	190		9	200
			4	Hydrocharis morsus-ranae	27	324		13	189		11	155		8	147
			5	Lemna perpusilla	5	270		5	267		2	131		2	143
			6	Nymphaea albea	9	54		6	46		7	61		8	73
			7	Ottelia alismoides	7	63		8	61		8	59		8	80
			8	Hygroryza aristata	23	625		16	412		14	396		11	321
			9	Nelumbo Nucifera	8	27		7	23		6	19		6	21
			10	Nymphoides indica	9	63		7	69		7	54		6	45
			11	Nymphaeaceae	12	96		9	57		10	66		10	73
			12	Brasenia schreberi	11	55		10	60		7	51		4	32
			13	Euryale Ferox	9	30		8	24		5	22		5	26
			14	Trapa Natans	25	463		17	300		13	209		11	201
			15	Potamogeton natans	11	264		4	24		4	27		4	30
			16	Marsilea quadrifolia	11	605		8	432		6	233		5	256
			17	Scirpoides Holoschoenus (L.)	23	789		9	601		5	499		7	511
			18	Scirpus	15	525		8	432		6	433		8	489
			19	Cyclosorus Interruptus	20	342		11	311		3	45		7	298
			20	Pontederia Cordata	13	91		5	31		5	49		6	66
			21	Ludwigia Octovavis	11	99		9	78		6	66		5	57
			22	Hymenachne Assamica	17	459								4	167
			23	Phragmites Karka	4	48		4	57		4	61		4	55
			24	Polygonum Glabram	23	253		8	170					3	23
			25	Ipomoea Aquatica	5	50		6	66		4	41		4	45
			26	Alternanthera Philoxeroides	6	114		5	109		3	77		4	82
			27	Ludwigia Peploides	11	132		11	145		7	112		8	135
			28	Leersia oryzoides	7	154		4	149		2	123		5	266
			29	Actinoscirpus grossus	7	245		5	179		4	188		4	193
			30	Alpinia nigra	3	27		3	33		3	31		3	28
			31	Bacopa monnieri	4	88		1	19		1	18		3	39
			32	Cyperus digitatus	2	196		3	241		2	211		5	358
			33	Eleocharis acutangula	3	243		2	190		2	201		4	261
			34	Eleocharis dulci	4	36								2	26
			35	Enydra fluctuans	2	30								1	12
			36	Fuirena ciliaris	1	9								2	36
			37	Hydrilla verticillata	9	153		6	122		5	101		6	153
			38	Ipomoea carnea	8	72		5	66		5	73		3	68
			39	Monochoria hastata	9	63		7	89		9	132		9	128
			40	Myriophyllum indicum	3	39		2	23		2	39		3	40
			41	Sagittaria sagittifolia	2	18		3	34		4	56		5	63
					450	8381			6896			6755			6921
				TQA: Total quadrat where the particular species occur, TI: Total number of Individual,
